# Supplementary material for: Comorbidities and Concomitant Medications in Middle-Aged Japanese People According to the Charlson Comorbidity Index and Age: Results of the NDB-K7Ps-Study-3
Source: Epidemiologia (Basel). 2026 Mar 2;7(2):34. doi: 10.3390/epidemiologia7020034 (PMC13010749; doi:10.3390/epidemiologia7020034)
Supplement: Supplementary file 1 [file epidemiologia-07-00034-s001.zip]

Archive with 10 entries (10 files):
- Figure S1.jpg
- Table S1.pdf
- Table S13-20.pdf
- Table S2.pdf
- Table S21.pdf
- Table S22.pdf
- Table S23.pdf
- Table S3,4.pdf
- Table S5-8.pdf
- Table S9-12.pdf
